# Supplementary material for: Bakuchiol Enhances 5-Fluorouracil Efficacy in Colorectal Cancer Cells via a ROS-Dependent Mechanism Involving Mitochondrial Dysfunction and Apoptosis
Source: Int J Mol Sci. 2026 Jun 30;27(13):5894. doi: 10.3390/ijms27135894 (PMC13361224; doi:10.3390/ijms27135894)
Supplement: Supplementary file 1 [file ijms-27-05894-s001.zip]

Archive with 1 entries (1 files):
- ijms-4361617-supplementary.pdf
